# Supplementary material for: Biosocial Determinants of Health Among Patients with Chronic Liver Disease and Liver Cancer
Source: Cancers (Basel). 2025 Feb 28;17(5):844. doi: 10.3390/cancers17050844 (PMC11898429; doi:10.3390/cancers17050844)
Supplement: Supplementary file 1 [file cancers-17-00844-s001.zip]

Archive with 1 entries (1 files):
- cancers-3405996-supplementary.pdf
